# Supplementary material for: Diagnostic Utility of Metalloproteinases from Collagenase Group (MMP-1, MMP-8 and MMP-13) in Biochemical Diagnosis of Ovarian Carcinoma
Source: Cancers (Basel). 2024 Nov 26;16(23):3969. doi: 10.3390/cancers16233969 (PMC11640008; doi:10.3390/cancers16233969)
Supplement: Supplementary file 1 [file cancers-16-03969-s001.zip]

Archive with 1 entries (1 files):
- cancers-3312500-supplementary.pdf
